# Supplementary material for: A versatile modular vector set for optimizing protein expression among bacterial, yeast, insect and mammalian hosts
Source: PLoS One. 2019 Dec 30;14(12):e0227110. doi: 10.1371/journal.pone.0227110 (PMC6936851; doi:10.1371/journal.pone.0227110)
Supplement: S1 Sequences — (ZIP) [file pone.0227110.s003.zip]

Archive with 14 entries (14 files):
- Aurora_A_fragment.fas
- LIMK1.fas
- pONE-10K.fas
- pONE-23A.fas
- pONE-24A.fas
- pONE-25A.fas
- pONE-30A.fas
- pONE-31A.fas
- pONE-32A.fas
- pONE-33A.fas
- pONE-40A.fas
- pONE-41A.fas
- RASSF1A_fragment.fas
- ROCK2.fas
