# Supplementary material for: A versatile modular vector set for optimizing protein expression among bacterial, yeast, insect and mammalian hosts
Source: PLoS One. 2019 Dec 30;14(12):e0227110. doi: 10.1371/journal.pone.0227110 (PMC6936851; doi:10.1371/journal.pone.0227110)
Supplement: S1 Sequences — (ZIP) [file pone.0227110.s003.zip › LIMK1.fas]

>LIM domain kinase 1 ORF, cloned using AvrII-NotI
ATGCGCCTGACCCTCCTTTGTTGCACTTGGAGAGAGGAACGTATGGGTGAAGAAGGTAGT
GAGCTGCCAGTGTGCGCATCCTGCGGCCAGAGGATATACGACGGTCAATACCTTCAAGCC
TTGAATGCGGATTGGCATGCTGATTGCTTCAGGTGCTGTGACTGCTCTGCGAGCCTGAGC
CACCAGTACTACGAAAAAGATGGTCAATTGTTCTGTAAAAAGGACTACTGGGCCCGCTAC
GGAGAATCGTGCCATGGATGCTCCGAGCAGATTACCAAGGGTCTCGTGATGGTCGCTGGA
GAGCTCAAATATCACCCCGAATGCTTCATCTGCCTTACATGCGGAACGTTTATCGGTGAT
GGCGATACTTACACCCTTGTCGAGCACAGCAAGTTGTACTGCGGCCACTGCTACTACCAG
ACAGTAGTCACTCCGGTCATTGAACAGATCCTGCCGGACTCACCCGGCAGTCACCTGCCT
CATACGGTGACTCTTGTATCCATCCCAGCTTCATCACACGGAAAAAGAGGCCTGTCCGTA
TCCATTGACCCTCCTCATGGTCCTCCAGGATGCGGCACCGAACACTCCCATACAGTGCGT
GTCCAAGGTGTTGACCCCGGTTGCATGTCGCCCGATGTGAAGAACTCAATTCACGTGGGC
GACCGCATCCTGGAAATCAACGGCACCCCCATCAGGAATGTGCCATTGGATGAGATAGAC
CTCCTTATCCAGGAAACATCTAGACTTCTTCAACTGACTCTGGAACATGACCCTCACGAC
ACGCTTGGCCACGGTCTGGGCCCTGAGACTTCACCGTTGTCCTCTCCTGCTTACACGCCT
TCAGGCGAAGCTGGCAGTTCCGCCCGCCAAAAGCCCGTCCTGCGCTCTTGTTCAATCGAC
AGATCCCCTGGCGCTGGATCTTTGGGTTCTCCTGCCAGCCAACGTAAAGATCTGGGTCGT
TCGGAATCCCTGAGAGTGGTTTGTAGACCTCACCGCATCTTCCGCCCTTCCGACCTCATA
CACGGCGAGGTCCTGGGTAAAGGATGCTTCGGTCAAGCTATAAAAGTGACACATCGCGAG
ACCGGTGAAGTGATGGTTATGAAGGAACTGATCCGTTTCGATGAGGAAACGCAGAGGACC
TTTCTCAAGGAGGTGAAGGTGATGAGATGCCTCGAGCACCCCAACGTCCTTAAGTTCATT
GGTGTCCTGTACAAGGACAAACGTCTGAACTTCATTACTGAGTACATAAAGGGCGGCACA
CTGCGTGGAATCATTAAGTCCATGGACAGTCAATACCCCTGGAGCCAACGCGTGAGCTTT
GCTAAGGATATCGCGAGCGGTATGGCCTACCTGCATAGCATGAACATTATTCACAGGGAT
CTGAACAGTCACAACTGCCTGGTCCGTGAGAACAAGAACGTCGTTGTCGCCGACTTCGGC
CTTGCTCGCCTCATGGTGGACGAAAAGACTCAGCCCGAGGGTTTGCGTTCTCTGAAGAAG
CCCGATAGGAAAAAAAGATACACTGTCGTGGGAAACCCCTACTGGATGGCACCAGAAATG
ATCAACGGTCGTAGTTATGACGAAAAGGTTGACGTTTTCTCCTTCGGTATCGTCCTCTGC
GAAATCATTGGTAGGGTTAACGCTGACCCAGACTATTTGCCCAGAACAATGGACTTCGGT
TTGAACGTGAGGGGATTCCTCGATAGGTATTGTCCTCCAAATTGCCCACCTTCTTTCTTT
CCTATCACAGTTAGGTGTTGTGACCTGGACCCTGAAAAGAGGCCCTCGTTCGTGAAGTTG
GAGCACTGGCTGGAGACCCTTCGTATGCACTTGGCCGGTCACCTGCCCCTGGGACCTCAA
TTGGAACAACTGGACAGGGGATTCTGGGAGACATACAGACGTGGAGAGTCTGGTCTCCCT
GCCCATCCGGAGGTTCCTGAT
