# Supplementary material for: A versatile modular vector set for optimizing protein expression among bacterial, yeast, insect and mammalian hosts
Source: PLoS One. 2019 Dec 30;14(12):e0227110. doi: 10.1371/journal.pone.0227110 (PMC6936851; doi:10.1371/journal.pone.0227110)
Supplement: S1 Sequences — (ZIP) [file pone.0227110.s003.zip › pONE-32A.fas]

>pONE-32A vector - insect, transient, intracellular
CGCGTAAAACACAATCAAGTATGAGTCATAAGCTGATGTCATGTTTTGCACACGGCTCAT
AACCGAACTGGCTTTACGAGTAGAATTCTACTTGTAACGCACGATCAGTGGATGATGTCA
TTTGTTTTTCAAATCGAGATGATGTCATGTTTTGCACACGGCTCATAAACTCGCTTTACG
AGTAGAATTCTACGTGTAACGCACGATCGATTGATGAGTCATTTGTTTTGCAATATGATA
TCATACAATATGACTCATTTGTTTTTCAAAACCGAACTTGATTTACGGGTAGAATTCTAC
TTGTAAAGCACAATCAAAAAGATGATGTCATTTGTTTTTCAAAACTGAACTCGCTTTACG
AGTAGAATTCTACGTGTAAAACACAATCAAGAAATGATGTCATTTGTTATAAAAATAAAA
GCTGATGTCATGTTTTGCACATGGCTCATAACTAAACTCGCTTTACGGGTAGAATTCTAC
GCGCGTCGATGTCTTTGTGATGCGCGCGACATTTTTGTAGGTTATTGATAAAATGAACGG
ATACGTTGCCCGACATTATCATTAAATCCTTGGCGTAGAATTTGTCGGGTCCATTGTCCG
TGTGCGCAAGCATGCCCGTAACGGACCTCGTACTTTTGGCTTCAAAGGTTTTGCGCACAG
ACAAAATGTGCCACACTTGCAGCTCTGCATGTGTGCGCGTTACCACAAATCCCAACGGCG
CAGTGTACTTGTTGTATGCAAATAAATCTCGATAAAGGCGCGGCGCGCGAATGCAGCTGA
TCACGTACGTCCCTCGTGTTCCGTTCAAGGACGGTGTTATCGACCTCAGATTAATGTTTA
TCGGCCGACTGTTTTCGTATCCGCTCACCAAACGCGTTTTTGCATTAACATTGTATGTCG
GCGGATGTTCTATATCTAATTTGAATAAATAAACGATAACCGCGTTGGTTTTAGAGGGCA
TAATAAAAGAAATATTGTTATCGTGTTCGCCATTAGGGCAGTATAAATTGACGTTCATGT
TGGATATTGTTTCAGTTGCAAGTTGACACTGGCGGCGACAAGATCGTGAACAACCAAGTG
ACCATGGCTCATATGAAAATCGAAGAAGGTAAACTGGTAATCTGGATTAACGGCGATAAA
GGCTATAACGGTCTCGCTGAAGTCGGTAAGAAATTCGAGAAAGATACCGGAATTAAAGTC
ACCGTTGAGCATCCGGATAAACTGGAAGAGAAATTCCCACAGGTTGCGGCAACTGGCGAT
GGCCCTGACATTATCTTCTGGGCACACGACCGCTTTGGTGGCTACGCTCAATCTGGCCTG
TTGGCTGAAATCACCCCGGACAAAGCGTTCCAGGACAAGCTGTATCCGTTTACCTGGGAT
GCCGTACGTTACAACGGCAAGCTGATTGCTTACCCGATCGCTGTTGAAGCGTTATCGCTG
ATTTATAACAAAGACCTGCTGCCGAACCCGCCAAAAACCTGGGAAGAGATCCCGGCGCTG
GATAAAGAACTGAAAGCGAAAGGTAAGAGCGCGCTGATGTTCAACCTGCAAGAACCGTAC
TTCACCTGGCCGCTGATTGCTGCTGACGGGGGTTATGCGTTCAAGTATGAAAACGGCAAG
TACGACATTAAAGACGTGGGCGTGGATAACGCTGGCGCGAAAGCGGGTCTGACCTTCCTG
GTTGACCTGATTAAAAACAAACACATGAATGCAGACACCGATTACTCCATCGCAGAAGCT
GCCTTTAATAAAGGCGAAACAGCGATGACCATCAACGGCCCGTGGGCATGGTCCAACATC
GACACCAGCAAAGTGAATTATGGTGTAACGGTACTGCCGACCTTCAAGGGTCAACCATCC
AAACCGTTCGTTGGCGTGCTGAGCGCAGGTATTAACGCCGCCAGTCCGAACAAAGAGCTG
GCAAAAGAGTTCCTCGAAAACTATCTGCTGACTGATGAAGGTCTGGAAGCGGTTAATAAA
GACAAACCGCTGGGTGCCGTAGCGCTGAAGTCTTACGAGGAAGAGTTGGCGAAAGATCCA
CGTATTGCCGCCACTATGGAAAACGCCCAGAAAGGTGAAATCATGCCGAACATCCCGCAG
ATGTCCGCTTTCTGGTATGCCGTGCGTACTGCGGTGATCAACGCCGCCAGCGGTCGTCAG
ACTGTCGATGAAGCCCTGAAAGACGCGCAGACTCGTATCACCGGTGGATCCGGTACCGGC
GAAAACCTGTACTTCCAGGCTAGCCCTAGGGAATTCCAATTGGAGCTCGTCGACAAGCTT
GCGGCCGCACATCATCACCACCATCACTAACTCGAGCACTAAGTGATTAACCTCAGGTTA
TACATATATTTTGAATTTAATTAATTATACATATATTTTATATTATTTTTGTCTTTTATT
ATCGAGGGGCCGTTGTTGGTGTGGGGTTTTGCATAGAAATAACAATGGGAGTTGGCGACG
TTGCTGCGCCAACACCACCTCCCTTCCCTCCTTTCATCATGTATCTGTAGATAAAATAAA
ATATTAAACCTAAAAACAAGACCGCGCCTATCAACAAAATGATAGGCATTAACTTGCCGC
TGACGCTGTCACTAACGTTGGACGATTTGCCGACTAAACCTTCATCGCCCAGTAACCAAT
CTAGACGTCAGGTGGCACTTTTCGGGGAAATGTGCGCGGAACCCCTATTTGTTTATTTTT
CTAAATACATTCAAATATGTATCCGCTCATGAGACAATAACCCTGATAAATGCTTCAATA
ATATTGAAAAAGGAAGAGTATGAGTATTCAACATTTCCGTGTCGCCCTTATTCCCTTTTT
TGCGGCATTTTGCCTTCCTGTTTTTGCTCACCCAGAAACGCTGGTGAAAGTAAAAGATGC
TGAAGATCAGTTGGGTGCACGAGTGGGTTACATCGAACTGGATCTCAACAGCGGTAAGAT
CCTTGAGAGTTTTCGCCCCGAAGAACGTTTTCCAATGATGAGCACTTTTAAAGTTCTGCT
ATGTGGCGCGGTATTATCCCGTATTGACGCCGGGCAAGAGCAACTCGGTCGCCGCATACA
CTATTCTCAGAATGACTTGGTTGAGTACTCACCAGTCACAGAAAAGCATCTTACGGATGG
CATGACAGTAAGAGAATTATGCAGTGCTGCCATAACCATGAGTGATAACACTGCGGCCAA
CTTACTTCTGACAACGATCGGAGGACCGAAGGAGCTAACCGCTTTTTTGCACAACATGGG
GGATCATGTAACTCGCCTTGATCGTTGGGAACCGGAGCTGAATGAAGCCATACCAAACGA
CGAGCGTGACACCACGATGCCTGTAGCAATGGCAACAACGTTGCGCAAACTATTAACTGG
CGAACTACTTACTCTAGCTTCCCGGCAACAATTAATAGACTGGATGGAGGCGGATAAAGT
TGCAGGACCACTTCTGCGCTCGGCCCTTCCGGCTGGCTGGTTTATTGCTGATAAATCTGG
AGCCGGTGAGCGTGGGTCTCGCGGTATCATTGCAGCACTGGGGCCAGATGGTAAGCCCTC
CCGTATCGTAGTTATCTACACGACGGGGAGTCAGGCAACTATGGATGAACGAAATAGACA
GATCGCTGAGATAGGTGCCTCACTGATTAAGCATTGGTAACTGTCAGACCAAGTTTACTC
ATATATACTTTAGATTGATTTAAAACTTCATTTTTAATTTAAAAGGATCTAGGTGAAGAT
CCTTTTTGATAATCTCATGACCAAAATCCCTTAACGTGAGTTTTCGTTCCACTGAGCGTC
AGACCCCGTAGAAAAGATCAAAGGATCTTCTTGAGATCCTTTTTTTCTGCGCGTAATCTG
CTGCTTGCAAACAAAAAAACCACCGCTACCAGCGGTGGTTTGTTTGCCGGATCAAGAGCT
ACCAACTCTTTTTCCGAAGGTAACTGGCTTCAGCAGAGCGCAGATACCAAATACTGTCCT
TCTAGTGTAGCCGTAGTTAGGCCACCACTTCAAGAACTCTGTAGCACCGCCTACATACCT
CGCTCTGCTAATCCTGTTACCAGTGGCTGCTGCCAGTGGCGATAAGTCGTGTCTTACCGG
GTTGGACTCAAGACGATAGTTACCGGATAAGGCGCAGCGGTCGGGCTGAACGGGGGGTTC
GTGCACACAGCCCAGCTTGGAGCGAACGACCTACACCGAACTGAGATACCTACAGCGTGA
GCTATGAGAAAGCGCCACGCTTCCCGAAGGGAGAAAGGCGGACAGGTATCCGGTAAGCGG
CAGGGTCGGAACAGGAGAGCGCACGAGGGAGCTTCCAGGGGGAAACGCCTGGTATCTTTA
TAGTCCTGTCGGGTTTCGCCACCTCTGACTTGAGCGTCGATTTTTGTGATGCTCGTCAGG
GGGGCGGAGCCTATGGAAAAACGCCAGCAACGCGGCCTTTTTACGGTTCCTGGCCTTTTG
CTGGCCTTTTGCTCACATGTTCTTTCCTGCGTTATCCCCTGATTCTGTGGATAACCGTAT
TACCGCCTTTGAGTGAGCTGATACCGCTCGCCGCAGCCGAACGACCGAGCGCAGCGAGTC
AGTGAGCGAGGAAGCGGAAGAGCGCCCAATACGCAAACCGCCTCTCCCCGCGCGTTGGCC
GATTCATTAATGCAGCTGGCACGACAGGTTTCCCGACTGGAAAGCGGGCAGTGAGCGCAA
CGCAATTAATGTGAGTTAGCTCACTCATTAGGCACCCCAGGCTTTACACTTTATGCTTCC
GGCTCGTATGTTGTGTGGAATTGTGAGCGGATAACAATTTCACACAGGAAACAGCTATGA
CCATGATTACGAATTCCCGGG
