# Supplementary material for: A versatile modular vector set for optimizing protein expression among bacterial, yeast, insect and mammalian hosts
Source: PLoS One. 2019 Dec 30;14(12):e0227110. doi: 10.1371/journal.pone.0227110 (PMC6936851; doi:10.1371/journal.pone.0227110)
Supplement: S1 Sequences — (ZIP) [file pone.0227110.s003.zip › pONE-33A.fas]

>pONE-33A vector - insect, transient, secretion
CGCGTAAAACACAATCAAGTATGAGTCATAAGCTGATGTCATGTTTTGCACACGGCTCAT
AACCGAACTGGCTTTACGAGTAGAATTCTACTTGTAACGCACGATCAGTGGATGATGTCA
TTTGTTTTTCAAATCGAGATGATGTCATGTTTTGCACACGGCTCATAAACTCGCTTTACG
AGTAGAATTCTACGTGTAACGCACGATCGATTGATGAGTCATTTGTTTTGCAATATGATA
TCATACAATATGACTCATTTGTTTTTCAAAACCGAACTTGATTTACGGGTAGAATTCTAC
TTGTAAAGCACAATCAAAAAGATGATGTCATTTGTTTTTCAAAACTGAACTCGCTTTACG
AGTAGAATTCTACGTGTAAAACACAATCAAGAAATGATGTCATTTGTTATAAAAATAAAA
GCTGATGTCATGTTTTGCACATGGCTCATAACTAAACTCGCTTTACGGGTAGAATTCTAC
GCGCGTCGATGTCTTTGTGATGCGCGCGACATTTTTGTAGGTTATTGATAAAATGAACGG
ATACGTTGCCCGACATTATCATTAAATCCTTGGCGTAGAATTTGTCGGGTCCATTGTCCG
TGTGCGCAAGCATGCCCGTAACGGACCTCGTACTTTTGGCTTCAAAGGTTTTGCGCACAG
ACAAAATGTGCCACACTTGCAGCTCTGCATGTGTGCGCGTTACCACAAATCCCAACGGCG
CAGTGTACTTGTTGTATGCAAATAAATCTCGATAAAGGCGCGGCGCGCGAATGCAGCTGA
TCACGTACGTCCCTCGTGTTCCGTTCAAGGACGGTGTTATCGACCTCAGATTAATGTTTA
TCGGCCGACTGTTTTCGTATCCGCTCACCAAACGCGTTTTTGCATTAACATTGTATGTCG
GCGGATGTTCTATATCTAATTTGAATAAATAAACGATAACCGCGTTGGTTTTAGAGGGCA
TAATAAAAGAAATATTGTTATCGTGTTCGCCATTAGGGCAGTATAAATTGACGTTCATGT
TGGATATTGTTTCAGTTGCAAGTTGACACTGGCGGCGACAAGATCGTGAACAACCAAGTG
ACCATGGCACTCGTTAACGATAGTCACCAGGGTTTCAACAAGGAACATACCAGCAAGATG
GTGTCGGCTATTGTACTCTACGTTCTTCTAGCCGCGGCCTTGCACTCAGCGTTCGCTGCC
GAGCATATGAAAATCGAAGAAGGTAAACTGGTAATCTGGATTAACGGCGATAAAGGCTAT
AACGGTCTCGCTGAAGTCGGTAAGAAATTCGAGAAAGATACCGGAATTAAAGTCACCGTT
GAGCATCCGGATAAACTGGAAGAGAAATTCCCACAGGTTGCGGCAACTGGCGATGGCCCT
GACATTATCTTCTGGGCACACGACCGCTTTGGTGGCTACGCTCAATCTGGCCTGTTGGCT
GAAATCACCCCGGACAAAGCGTTCCAGGACAAGCTGTATCCGTTTACCTGGGATGCCGTA
CGTTACAACGGCAAGCTGATTGCTTACCCGATCGCTGTTGAAGCGTTATCGCTGATTTAT
AACAAAGACCTGCTGCCGAACCCGCCAAAAACCTGGGAAGAGATCCCGGCGCTGGATAAA
GAACTGAAAGCGAAAGGTAAGAGCGCGCTGATGTTCAACCTGCAAGAACCGTACTTCACC
TGGCCGCTGATTGCTGCTGACGGGGGTTATGCGTTCAAGTATGAAAACGGCAAGTACGAC
ATTAAAGACGTGGGCGTGGATAACGCTGGCGCGAAAGCGGGTCTGACCTTCCTGGTTGAC
CTGATTAAAAACAAACACATGAATGCAGACACCGATTACTCCATCGCAGAAGCTGCCTTT
AATAAAGGCGAAACAGCGATGACCATCAACGGCCCGTGGGCATGGTCCAACATCGACACC
AGCAAAGTGAATTATGGTGTAACGGTACTGCCGACCTTCAAGGGTCAACCATCCAAACCG
TTCGTTGGCGTGCTGAGCGCAGGTATTAACGCCGCCAGTCCGAACAAAGAGCTGGCAAAA
GAGTTCCTCGAAAACTATCTGCTGACTGATGAAGGTCTGGAAGCGGTTAATAAAGACAAA
CCGCTGGGTGCCGTAGCGCTGAAGTCTTACGAGGAAGAGTTGGCGAAAGATCCACGTATT
GCCGCCACTATGGAAAACGCCCAGAAAGGTGAAATCATGCCGAACATCCCGCAGATGTCC
GCTTTCTGGTATGCCGTGCGTACTGCGGTGATCAACGCCGCCAGCGGTCGTCAGACTGTC
GATGAAGCCCTGAAAGACGCGCAGACTCGTATCACCGGTGGATCCGGTACCGGCTGGGAG
TTGCAAGCTAGCCCTAGGGAATTCCAATTGGAGCTCGTCGACAAGCTTGCGGCCGCACAT
CATCACCACCATCACTAACTCGAGCACTAAGTGATTAACCTCAGGTTATACATATATTTT
GAATTTAATTAATTATACATATATTTTATATTATTTTTGTCTTTTATTATCGAGGGGCCG
TTGTTGGTGTGGGGTTTTGCATAGAAATAACAATGGGAGTTGGCGACGTTGCTGCGCCAA
CACCACCTCCCTTCCCTCCTTTCATCATGTATCTGTAGATAAAATAAAATATTAAACCTA
AAAACAAGACCGCGCCTATCAACAAAATGATAGGCATTAACTTGCCGCTGACGCTGTCAC
TAACGTTGGACGATTTGCCGACTAAACCTTCATCGCCCAGTAACCAATCTAGACGTCAGG
TGGCACTTTTCGGGGAAATGTGCGCGGAACCCCTATTTGTTTATTTTTCTAAATACATTC
AAATATGTATCCGCTCATGAGACAATAACCCTGATAAATGCTTCAATAATATTGAAAAAG
GAAGAGTATGAGTATTCAACATTTCCGTGTCGCCCTTATTCCCTTTTTTGCGGCATTTTG
CCTTCCTGTTTTTGCTCACCCAGAAACGCTGGTGAAAGTAAAAGATGCTGAAGATCAGTT
GGGTGCACGAGTGGGTTACATCGAACTGGATCTCAACAGCGGTAAGATCCTTGAGAGTTT
TCGCCCCGAAGAACGTTTTCCAATGATGAGCACTTTTAAAGTTCTGCTATGTGGCGCGGT
ATTATCCCGTATTGACGCCGGGCAAGAGCAACTCGGTCGCCGCATACACTATTCTCAGAA
TGACTTGGTTGAGTACTCACCAGTCACAGAAAAGCATCTTACGGATGGCATGACAGTAAG
AGAATTATGCAGTGCTGCCATAACCATGAGTGATAACACTGCGGCCAACTTACTTCTGAC
AACGATCGGAGGACCGAAGGAGCTAACCGCTTTTTTGCACAACATGGGGGATCATGTAAC
TCGCCTTGATCGTTGGGAACCGGAGCTGAATGAAGCCATACCAAACGACGAGCGTGACAC
CACGATGCCTGTAGCAATGGCAACAACGTTGCGCAAACTATTAACTGGCGAACTACTTAC
TCTAGCTTCCCGGCAACAATTAATAGACTGGATGGAGGCGGATAAAGTTGCAGGACCACT
TCTGCGCTCGGCCCTTCCGGCTGGCTGGTTTATTGCTGATAAATCTGGAGCCGGTGAGCG
TGGGTCTCGCGGTATCATTGCAGCACTGGGGCCAGATGGTAAGCCCTCCCGTATCGTAGT
TATCTACACGACGGGGAGTCAGGCAACTATGGATGAACGAAATAGACAGATCGCTGAGAT
AGGTGCCTCACTGATTAAGCATTGGTAACTGTCAGACCAAGTTTACTCATATATACTTTA
GATTGATTTAAAACTTCATTTTTAATTTAAAAGGATCTAGGTGAAGATCCTTTTTGATAA
TCTCATGACCAAAATCCCTTAACGTGAGTTTTCGTTCCACTGAGCGTCAGACCCCGTAGA
AAAGATCAAAGGATCTTCTTGAGATCCTTTTTTTCTGCGCGTAATCTGCTGCTTGCAAAC
AAAAAAACCACCGCTACCAGCGGTGGTTTGTTTGCCGGATCAAGAGCTACCAACTCTTTT
TCCGAAGGTAACTGGCTTCAGCAGAGCGCAGATACCAAATACTGTCCTTCTAGTGTAGCC
GTAGTTAGGCCACCACTTCAAGAACTCTGTAGCACCGCCTACATACCTCGCTCTGCTAAT
CCTGTTACCAGTGGCTGCTGCCAGTGGCGATAAGTCGTGTCTTACCGGGTTGGACTCAAG
ACGATAGTTACCGGATAAGGCGCAGCGGTCGGGCTGAACGGGGGGTTCGTGCACACAGCC
CAGCTTGGAGCGAACGACCTACACCGAACTGAGATACCTACAGCGTGAGCTATGAGAAAG
CGCCACGCTTCCCGAAGGGAGAAAGGCGGACAGGTATCCGGTAAGCGGCAGGGTCGGAAC
AGGAGAGCGCACGAGGGAGCTTCCAGGGGGAAACGCCTGGTATCTTTATAGTCCTGTCGG
GTTTCGCCACCTCTGACTTGAGCGTCGATTTTTGTGATGCTCGTCAGGGGGGCGGAGCCT
ATGGAAAAACGCCAGCAACGCGGCCTTTTTACGGTTCCTGGCCTTTTGCTGGCCTTTTGC
TCACATGTTCTTTCCTGCGTTATCCCCTGATTCTGTGGATAACCGTATTACCGCCTTTGA
GTGAGCTGATACCGCTCGCCGCAGCCGAACGACCGAGCGCAGCGAGTCAGTGAGCGAGGA
AGCGGAAGAGCGCCCAATACGCAAACCGCCTCTCCCCGCGCGTTGGCCGATTCATTAATG
CAGCTGGCACGACAGGTTTCCCGACTGGAAAGCGGGCAGTGAGCGCAACGCAATTAATGT
GAGTTAGCTCACTCATTAGGCACCCCAGGCTTTACACTTTATGCTTCCGGCTCGTATGTT
GTGTGGAATTGTGAGCGGATAACAATTTCACACAGGAAACAGCTATGACCATGATTACGA
ATTCCCGGG
