# Supplementary material for: A versatile modular vector set for optimizing protein expression among bacterial, yeast, insect and mammalian hosts
Source: PLoS One. 2019 Dec 30;14(12):e0227110. doi: 10.1371/journal.pone.0227110 (PMC6936851; doi:10.1371/journal.pone.0227110)
Supplement: S1 Sequences — (ZIP) [file pone.0227110.s003.zip › RASSF1A_fragment.fas]

>RASSF1A fragment residues 121-340 ORF, cloned using NheI-NotI
GAGCCTGTGGAGTGGGAGACACCTGACCTTTCTCAAGCTGAGATTGAGCAGAAGATCAAG
GAGTACAATGCCCAGATCAACAGCAACCTCTTCATGAGCTTGAACAAGGACGGTTCTTAC
ACAGGCTTCATCAAGGTTCAGCTGAAGCTGGTGCGCCCTGTCTCTGTGCCCTCCAGCAAG
AAGCCACCCTCCTTGCAGGATGCCCGGCGGGGCCCAGGACGGGGCACAAGTGTCAGGCGC
CGCACTTCCTTTTACCTGCCCAAGGATGCTGTCAAGCACCTACATGTGCTGTCACGCACA
AGGGCACGTGAAGTCATTGAGGCCCTGCTGCGAAAGTTCTTGGTGGTAGATGACCCCCGC
AAGTTTGCACTCTTTGAGCGCGCTGAGCGTCACGGCCAAGTGTACTTGCGGAAGCTGTTG
GATGATGAGCAGCCCCTGCGGCTGCGGCTCCTGGCAGGGCCCAGTGACAAGGCCCTGAGC
TTTGTCCTGAAGGAAAATGACTCTGGGGAGGTGAACTGGGACGCCTTCAGCATGCCTGAA
CTACATAACTTCCTACGTATCCTGCAGCGGGAGGAGGAGGAGCACCTCCGCCAGATCCTG
CAGAAGTACTCCTATTGCCGCCAGAAGATCCAAGAGGCCCTGCACGCCTGCCCCCTTGGG
