# Supplementary material for: A versatile modular vector set for optimizing protein expression among bacterial, yeast, insect and mammalian hosts
Source: PLoS One. 2019 Dec 30;14(12):e0227110. doi: 10.1371/journal.pone.0227110 (PMC6936851; doi:10.1371/journal.pone.0227110)
Supplement: S1 Sequences — (ZIP) [file pone.0227110.s003.zip › ROCK2.fas]

>ROCK2 kinase ORF, cloned using EcoRI-NotI
ATGTCCCGTCCTCCACCCACCGGCAAGATGCCCGGTGCTCCTGAAACTGCTCCTGGCGAC
GGTGCTGGTGCTTCCCGTCAGAGGAAGCTCGAGGCTCTGATCCGTGACCCCCGTTCCCCC
ATCAACGTCGAGTCTCTGCTGGACGGCCTGAACTCCCTGGTGCTGGACCTGGACTTCCCC
GCTCTGCGCAAGAACAAGAACATCGACAACTTCCTCAACCGCTACGAGAAGATCGTGAAG
AAGATCCGCGGCCTGCAGATGAAGGCTGAGGACTACGACGTGGTCAAAGTGATCGGTCGT
GGTGCTTTCGGCGAGGTGCAGCTCGTGCGTCACAAGGCTTCCCAAAAGGTGTACGCTATG
AAGCTGCTGTCCAAGTTCGAGATGATCAAGCGTTCCGACTCCGCATTCTTCTGGGAGGAA
CGTGACATCATGGCTTTCGCTAACTCCCCCTGGGTGGTGCAGCTGTTCTACGCTTTCCAA
GACGACCGTTACCTGTACATGGTCATGGAGTACATGCCTGGTGGCGACCTGGTCAACCTG
ATGTCCAACTACGATGTGCCCGAGAAGTGGGCTAAGTTCTACACCGCTGAGGTGGTCCTG
GCTCTGGACGCTATCCACTCCATGGGCCTGATCCACCGTGACGTGAAGCCCGACAACATG
CTGCTGGACAAGCACGGTCACCTGAAGCTGGCTGACTTCGGAACCTGCATGAAGATGGAC
GAGACTGGCATGGTGCACTGCGACACCGCTGTGGGCACCCCCGACTACATCTCACCCGAG
GTGCTGAAGTCCCAGGGTGGCGACGGATTCTACGGTCGCGAATGCGACTGGTGGAGCGTG
GGCGTGTTCCTGTACGAGATGCTCGTGGGCGACACCCCCTTCTACGCTGACTCCCTCGTG
GGCACCTACTCCAAGATCATGGACCACAAGAACTCCCTCTGCTTCCCCGAGGACGCTGAG
ATCTCCAAGCACGCTAAGAACCTGATCTGCGCTTTCCTGACCGACCGTGAAGTGCGTCTG
GGTCGTAACGGTGTCGAGGAAATCCGTCAGCACCCATTCTTCAAGAACGACCAGTGGCAC
TGGGACAACATCCGTGAAACCGCTGCTCCCGTGGTGCCCGAGCTCTCTTCCGACATCGAC
TCCTCCAACTTCGACGACATCGAGGACGACAAGGGCGACGTGGAAACCTTCCCCATCCCC
AAGGCTTTCGTGGGCAACCAGCTGCCCTTCATCGGTTTCACCTACTACCGCGAGAACCTG
CTGCTGTCTGACTCCCCCTCCTGCCGCGAAACCGACTCTATCCAGTCCCGCAAGAACGAG
GAATCCCAAGAGATCCAGAAGAAGCTGTACACCCTCGAGGAACACCTGTCCAACGAGATG
CAGGCTAAGGAAGAGTTGGAGCAAAAGTGCAAGTCCGTGAACACCCGTCTGGAAAAGACC
GCTAAGGAACTCGAGGAAGAGATCACCCTGAGGAAGTCCGTCGAGTCCGCCCTGCGTCAG
CTGGAACGTGAAAAGGCTCTGCTCCAGCACAAGAACGCTGAGTACCAGCGCAAGGCTGAC
CACGAGGCTGACAAGAAGCGTAACCTCGAGAACGACGTCAACTCCCTGAAGGACCAGCTC
GAGGACCTGAAGAAGCGCAACCAGAACTCCCAGATCTCCACCGAGAAAGTGAACCAGCTC
CAGCGCCAGCTCGACGAGACTAACGCTCTGCTGCGTACCGAGTCCGACACCGCCGCTCGT
TTGCGCAAGACCCAGGCTGAGTCCTCTAAGCAGATCCAGCAGCTCGAGTCCAACAACCGT
GACCTGCAGGACAAGAACTGCCTGCTGGAAACCGCTAAGCTCAAGCTCGAGAAGGAATTC
ATCAACCTGCAGTCCGCTCTCGAGTCCGAGCGTCGTGACCGTACCCACGGTTCCGAGATC
ATCAACGACCTCCAGGGTCGTATCTGCGGCCTGGAAGAGGATCTCAAGAACGGCAAGATC
CTGCTGGCTAAGGTGGAACTGGAAAAGCGTCAGCTCCAAGAGCGTTTCACCGACCTGGAA
AAGGAAAAGTCCAACATGGAAATCGACATGACCTACCAGCTGAAAGTCATCCAGCAGTCC
CTCGAGCAAGAAGAGGCTGAGCACAAGGCTACCAAGGCTCGTCTGGCTGATAAGAACAAG
ATCTACGAGTCCATCGAGGAAGCTAAGTCCGAGGCCATGAAGGAAATGGAAAAGAAGCTG
CTCGAGGAAAGGACCCTGAAGCAGAAGGTGGAAAACCTGCTGTTGGAGGCTGAGAAGAGG
TGCTCCCTGCTGGACTGCGACCTCAAGCAGTCCCAGCAGAAGATCAACGAGCTGCTCAAG
CAAAAGGACGTGCTGAACGAGGACGTGCGTAACCTGACTCTGAAGATCGAACAAGAGACT
CAGAAGCGTTGCCTGACCCAGAACGACTTGAAGATGCAGACCCAGCAAGTCAACACCCTC
AAGATGTCCGAGAAGCAGCTGAAGCAAGAGAACAACCACCTGATGGAAATGAAGATGAAC
TTGGAGAAGCAGAACGCCGAGCTGCGCAAGGAAAGGCAGGACGCCGACGGTCAAATGAAG
GAACTGCAGGACCAGTTGGAGGCCGAGCAGTACTTCTCCACCCTGTACAAGACCCAAGTG
CGCGAGCTGAAGGAAGAGTGCGAGGAAAAGACCAAGCTGGGCAAGGAATTGCAGCAGAAG
AAGCAAGAGTTGCAGGACGAGCGCGACTCCCTGGCTGCCCAGCTGGAAATCACTCTGACC
AAGGCCGACTCCGAGCAGCTGGCTCGTTCTATCGCTGAGGAACAGTACTCCGATTTGGAG
AAGGAAAAGATCATGAAGGAATTGGAGATCAAGGAAATGATGGCCCGCCACAAGCAAGAG
CTGACCGAGAAGGACGCTACTATCGCTTCTCTGGAAGAGACTAACCGTACCCTGACCTCC
GACGTGGCCAACCTGGCTAACGAAAAGGAAGAACTGAACAACAAGCTCAAGGACGTCCAA
GAGCAGCTGTCCCGTCTGAAGGACGAAGAGATCTCCGCTGCTGCTATCAAGGCTCAGTTC
GAGAAGCAACTGCTGACTGAGCGTACTCTCAAGACTCAGGCCGTGAACAAGTTGGCCGAA
ATCATGAACCGCAAGGAACCCGTGAAGCGTGGCAACGACACCGACGTCCGTCGCAAGGAA
AAGGAAAACCGCAAGCTGCACATGGAACTGAAGTCTGAGCGCGAGAAGCTGACTCAGCAA
ATGATCAAGTACCAAAAGGAACTGAACGAAATGCAAGCCCAGATCGCTGAAGAGTCCCAG
ATCCGTATCGAGCTGCAAATGACCCTGGACTCCAAGGACTCTGACATCGAGCAACTGCGC
TCCCAGCTGCAGGCTCTGCACATCGGACTGGACAGCTCCTCCATCGGTTCTGGTCCAGGC
GACGCTGAGGCTGACGACGGTTTCCCTGAGTCCCGTTTGGAGGGCTGGCTGTCCCTGCCT
GTGCGTAACAACACCAAGAAGTTCGGCTGGGTCAAGAAATACGTGATCGTGTCCTCCAAG
AAGATCCTGTTCTACGACTCTGAGCAGGACAAGGAACAGAGCAACCCCTACATGGTTCTG
GACATCGATAAGCTGTTCCACGTGCGTCCCGTCACCCAGACCGACGTGTACCGTGCTGAC
GCCAAGGAAATCCCCCGTATCTTCCAGATCCTGTACGCTAACGAGGGCGAGTCCAAGAAG
GAACAAGAGTTCCCCGTCGAGCCCGTGGGCGAGAAGTCTAACTACATCTGCCACAAGGGT
CACGAGTTCATCCCTACCCTGTACCACTTCCCCACCAACTGCGAGGCTTGCATGAAGCCC
CTGTGGCACATGTTCAAGCCCCCTCCCGCTCTGGAATGCCGTCGCTGCCACATCAAGTGT
CACAAGGACCACATGGATAAGAAGGAAGAAATCATCGCCCCCTGCAAGGTGTACTACGAC
ATCTCCACTGCTAAGAACTTGCTGTTGCTGGCCAACTCTACCGAGGAACAGCAGAAATGG
GTGTCCCGCCTGGTTAAGAAGATCCCCAAGAAGCCCCCTGCTCCCGACCCCTTCGCTCGT
TCTTCTCCCCGTACCTCTATGAAGATCCAACAGAACCAGTCCATCCGTCGTCCCTCCCGT
CAGCTCGCTCCCAACAAGCCTTCT
